# Supplementary material for: PM-Bound Polycyclic Aromatic Hydrocarbons and Nitro-Polycyclic Aromatic Hydrocarbons in the Ambient Air of Vladivostok: Seasonal Variation, Sources, Health Risk Assessment and Long-Term Variability
Source: Int J Environ Res Public Health. 2022 Mar 1;19(5):2878. doi: 10.3390/ijerph19052878 (PMC8910546; doi:10.3390/ijerph19052878)
Supplement: Supplementary file 1 [file ijerph-19-02878-s001.zip]

Archive with 1 entries (1 files):
- ijerph-1606868-supplementary.pdf
